# Supplementary material for: Urine Di-(2-ethylhexyl) Phthalate Metabolites Are Independently Related to Body Fluid Status in Adults: Results from a U.S. Nationally Representative Survey
Source: Int J Environ Res Public Health. 2022 Jun 7;19(12):6964. doi: 10.3390/ijerph19126964 (PMC9222572; doi:10.3390/ijerph19126964)
Supplement: Supplementary file 1 [file ijerph-19-06964-s001.zip]

Archive with 1 entries (1 files):
- ijerph-1737989-supplementary.pdf
